# Supplementary material for: MicroRNA profiling of dogs with transitional cell carcinoma of the bladder using blood and urine samples
Source: BMC Vet Res. 2017 Nov 15;13:339. doi: 10.1186/s12917-017-1259-1 (PMC5688639; doi:10.1186/s12917-017-1259-1)
Supplement: Supplementary file 2 — Demographic and miRNA expression data. (XLSX 25 kb) [file 12917_2017_1259_MOESM2_ESM.xlsx]

## Sheet: Sheet1
SUPPLEMENTAL DATA TABLE 7
Group	Age	Sex - MC - Male Castrated, MI - Male intact, FS - Female Spayed, FI - Female intact	Breed	Weight	Blood	Blood	Blood	Blood	Blood	Blood	Blood	Urine	Urine	Urine	Urine	Urine	Urine	Urine
					miR-34a	let-7c	miR-16	miR-103	miR-106b	ng/ul RNA	ng RNA (total)	miR-34a	let-7c	miR-16	miR-103	miR-106b	ng/ul RNA	ng RNA (total)
Normal	4.5	MC	Mixed	22	17.4225	49.7853	320.591	38.5264	12.1501	55.15	2206	9.8382	16.8578	15.5027	3.0978	14.0486	11.6	464
Normal	7	MC	poodle	3.4	26.4526	50.2596	251.014	35.5905	28.363	78.73	3149.2	16.3387	55.1513	36.5041	8.82281	13.5154	15.8	632
Normal	9	FS	Mixed	6.6	25.3074	41.0664	97.8827	22.0251	6.17234	51.8	2072	21.9132	26.514	22.5762	3.74292	10.0339	6.4	256
Normal	6	MC	weimaraner	34.6	51.2879	190.307	829.16	57.5256	36.9699	19.58	783.2	39.6117	23.9174	27.9011	2.66162	5.90482	9.9	396
Normal	1.5	FS	Mixed	7.7	35.1834	66.3595	315.89	44.2718	15.1247	14.81	592.4	37.2916	119.415	92.3012	7.24621	15.3878	11.16	446.4
Normal	0.67	FS	dachshund	4.4	15.1982	41.8905	243.346	20.8293	10.7362	33.23	1329.2	12.4761	21.2739	55.4423	2.83555	11.1522	19.01	760.4
Normal	1.2	MC	labrador	31.8	5.55114	25.4079	194.855	11.4715	9.91763	16.93	677.2	17.1468	67.1065	130.195	14.7471	3.73293	4.3	172
Normal	6	FS	Mixed	20.6	12.5652	31.3131	110.282	8.56977	7.38518	54.41	2176.4	19.1485	26.7166	27.4068	4.68672	4.52603	5.82	232.8
Normal	4.5	FS	labrador	24.04	27.9853	137.637	1102.06	30.7238	19.7024	24.96	998.4	29.3657	22.9293	55.4034	7.37094	5.58685	8.89	355.6
Normal	2.5	FS	Mixed	18.6	201.106	221.958	1879.19	147.537	98.9764	54.51	2180.4	35.9815	175.582	105.128	130.328	105.128	10.58	423.2
Normal	10	FS	Mixed	22.3	92.2626	284.255	1761.01	182.643	91.8093	40.94	1637.6	79.4591	120.705	72.2711	89.595	72.2711	9.12	364.8
Normal	12	FS	Mixed	22.3	7.60348	21.6346	198.446	13.0374	5.62468	51.63	2065.2	85.0342	105.166	583.137	24.1048	16.0824	3.1	124
Normal	10	MC	labrador	23.5	96.5256	134.934	983.727	132.923	75.5187	131.05	5242	31.1125	10.657	6.38078	7.9103	6.38078	4.08	163.2
Normal	2	MC	Mixed	23	235.071	295.064	1976.98	256.761	92.753	54.86	2194.4	23.3166	21.8915	13.1073	16.2492	13.1073	4	160
Normal	4.5	FS	Mixed	6.1	167.056	315.571	3139.53	290.41	101.831	63.88	2555.2	24.7087	16.2304	9.71779	12.0472	9.71779	11.48	459.2
Normal	4	MC	french bulldog	10	5.60863	31.3621	191.166	10.8224	10.7444	82.89	3315.6	26.1306	27.6395	16.5489	20.5158	16.5489	4.78	191.2
Normal	9	FS	dachshund	5.5	11.0417	42.802	204.57	13.8461	12.0985	43.68	1747.2	21.4972	69.2356	75.3732	8.25468	4.8831	2.61	104.4
Normal	6	FS	border collie	22.2	4.74655	7.47973	63.987	4.50124	6.70413	237.77	9510.8	33.3122	100.273	66.6281	13.0645	8.99694	1.77	70.8
Normal	3	MC	Mixed	7	2.64274	14.4456	149.171	10.7057	10.2593	21.23	849.2	6.77621	6.93229	5.5628	1.29138	1.19366	2.39	95.6
Normal	5	FS	rat terrier	4.25	11.858	25.7493	157.634	12.6173	13.1758	86.11	3444.4	22.1903	12.5076	15.2767	4.45227	5.47389	9.38	375.2
Normal	5	MC	bull mastiff	40	6.60849	40.3094	167.657	11.5952	13.2666	34.4	1376	14.9004	10.3525	9.96081	2.59428	4.45414	2.01	80.4
Normal	6	MC	Mixed	47.8	5.53576	11.7766	106.394	7.71042	8.31884	26.23	1049.2	26.1735	45.9623	40.2946	11.937	7.09018	3.3	132
Normal	4	FS	Mixed	4.5	7.47915	20.3336	174.911	8.02448	5.02761	43.93	1757.2	46.4577	168.795	225.68	30.59	10.7566	3.7	148
Normal	6	MC	Mixed	17.2	6.99918	28.2631	231.793	22.3477	9.9888	41.45	1658	11.658	27.1689	32.2455	4.25127	11.3746	2.6	104
Normal	6	FS	weimaraner	29.5	46.6868	43.8415	355.131	32.7903	18.1925	48.06	1922.4	42.6243	98.1855	103.417	14.5403	5.16491	5	200
Normal	1	FS	border collie		12.4251	25.7733	258.372	20.4329	11.1013	71.47	2858.8	36.1452	268.989	124.071	14.083	7.76325	2.3	92
Normal	7	FS	australian shepherd	27	11.609	20.9141	332.418	19.1509	20.0143	27.12	1084.8	49.0798	62.0169	38.9554	9.17008	5.64828	2.3	92
Normal	3	FS	Mixed	20.1	22.263	70.9095	575.786	38.0902	20.2285	8	320	37.8296	94.979	24.4428	5.28815	6.61126	1.9	76
LUTD	10	FS	Bichon Frise	7.8	287.153	208.595	858.336	67.6932	111.165	37.13	1485.2	28.2769	17.9345	40.8543	5.19909	25.9911	32.13	1285.2
LUTD	7	FS	Terrier Mix	10.8	2012-04-05	10.9893	140.115	3.96642	6.65811	31.45	1258	44.8925	2.47504	1.48191	1.83713	1.48191	6.31	252.4
LUTD	13	FS	Samoyed	22.5	52.9294	68.9045	306.843	17.836	40.3901	147.61	5904.4	1.62715	1.11134	42.5674	3.26273	7.03381	154.1	6164
LUTD	2	FS	Dachshund	13.5	38.5328	118	599.139	54.9178	68.6555	181.99	7279.6
LUTD	11	FS	Bichon Frise	8.4	12.5869	38.93	78.0042	2.45526	5.16039	34.36	1374.4	11.0865	2.26642	50.3951	2.70201	4.10995	166.63	6665.2
LUTD	7	MI	French Bulldog	12.6	11.5309	6.24567	114.563	3.90894	10.001	71.33	2853.2	18.5526	19.8956	47.4906	8.82637	1.05246	40.1	1604
LUTD	11	FS	Miniature Schnauzer	10.9	3.17945	4.30806	23.5708	1.27984	1.5856	75.39	3015.6	100.414	15.7414	396.173	19.5356	11.2932	14.03	561.2
LUTD	11	MC	Tibetan Terrier	13.8	23.5201	30.5771	437.012	30.5606	15.0753	78.06	3122.4	21.3411	11.4603	20.1629	4.92962	4.15177	2.34	93.6
LUTD	9	MC	Border Collie	28.9	1.0019	5.53472	6.7518	0.997971	2.81491	0.31	12.4
LUTD	10	MC	WELSH CORGI, PEMBROKE	17	8.6704	29.7681	305.896	12.1432	14.7451	158.23	6329.2	32.9913	8.02327	13.2011	3.1458	2.02756	15.21	608.4
LUTD	1	MC	Chihuahua Mix	2.9	11.606	16.2317	110.462	4.43362	3.529	28.88	1155.2	6.75933	3.18367	30.2104	2.451	3.70297	7.33	293.2
LUTD	5	MC	Great Pyrenees	46.8	52.5309	75.6491	1474.18	76.581	117.057	58.96	2358.4
LUTD	9	FS	Schnauzer	7.6	34.9853	164.811	705.754	33.8212	39.961	12.88	515.2
LUTD	5	FS	Poodle Mix	7.8	97.143	20.2988	360.515	48.9495	44.7061	36.02	1440.8
LUTD	0.5	FS	Pit Bull	18.8	69.4635	116.619	2460.02	55.8376	119.143	14.87	594.8	1.13881	1.59838	98.4887	5.59488	6.62348	10.21	408.4
LUTD	7	MC	Spaniel Mix	6.8	19.0228	21.2779	81.9743	13.5873	24.6967	43.09	1723.6						5.36	214.4
LUTD	7	FI	Pekingese	4.6	1.97519	5.77079	42.2971	1.1351	9.63873	16.04	641.6	12.8275	1.48453	154.361	5.90931	13.4198	1058.44	42337.6
LUTD	0.5	FI	Brittany Mix	4.6	32.4527	38.1684	365.305	10.0501	21.7091	12.6	504	8.52349	1.73252	64.6434	2.14897	3.6586	41.22	1648.8
LUTD	6	MC	Yorkshire Terrier	5	3.40464	4.95042	119.637	2.93657	4.86998	51.26	2050.4	10.9431	0.77479				31.72	1268.8
LUTD	10.5	MC	SCHNAUZER, MINIATURE	10.2								41.9313	9.35757	2123.81	30.15	21.5578	75.19	3007.6
LUTD	10	MC	Bichon Frise	11.5	64.5571	106.575	325.282	26.7097	42.7771	48.7	1948	58.1061	21.0419	431.519	18.3096	20.468	127.8	5112
LUTD	4.1	FS	POMERANIAN	3.3	19.619	89.8506	726.313	34.7708	43.4464	180.73	7229.2	11.5835	2.34119	145.19	4.22797	3.16128	85.07	3402.8
LUTD	11.8	MC	RAT TERRIER	12.1	13.763	22.2752	87.9333	7.09707	5.03357	177.47	7098.8	130.042	30.8113	201.719	17.6906	8.43517	5.51	220.4
LUTD	10	MC	PIT BULL TERRIER	50	10.4898	13.3687	51.6371	7.88089	12.6255	76.33	3053.2	135.351	49.9406	708.237	21.1785	24.5332	13.78	551.2
LUTD	2	FI	GERMAN SHEPHERD DOG	28.2	8.19164	11.0294	41.1758	2.15934	7.10917	39.69	1587.6
TCC	9.9	FS	Mixed	6.7	1.31293	1.00065	1.00263	0.151632	0.999334	3.66	146.4	9.8441	1.00197	9.75547	0.999615	2.54435	7.61	304.4
TCC	12	MC	Afghan Hound	18.5	3.56196	8.81349	101.949	7.05586	5.75507	21.62	864.8
TCC	9	MC	West Highland Terrier	11.7	14.776	12.6951	37.7251	4.94805	12.8098	71.86	2874.4
TCC	14	FS	Shetland Sheepdog	8	27.6628	87.7215	593.065	11.8969	28.2695	63.71	2548.4	16.3052	2.67752	13.3432	2.42149	2.92303	29.81	1192.4
TCC	12	FS	Scottish Terrier	8.5	15.0467	92.6491	462.688	13.3196	12.105	34.68	1387.2
TCC	14	FS	German Shepherd Dog	31.4	8.69847	10.4031	40.0666	2.95244	1.5045	14.68	587.2	12.7555	1.67168	1.0009	1.24082	1.0009	21.33	853.2
TCC	8	MC	West Highland Terrier	9.5	7.36175	14.2924	222.125	13.156	9.10285	91.17	3646.8	34.0032	1.85711	21.3979	2.03753	5.53756	35.44	1417.6
TCC	10	MC	German Shepherd Dog	28.5	58.1635	176.649	1472.96	61.735	63.6851	51.75	2070
TCC	11	FS	Terrier/Mix	18.3	22.6525	19.42	264.411	13.3597	13.8006	44.54	1781.6	19.3931	13.791	635.817	12.229	26.2218	55.48	2219.2
TCC	12	MC	Australian Shep	26.1	9.52461	6.14637	42.5032	4.68361	3.55895	215.89	8635.6	11.408	1.51004	23.3202	1.26581	1.89352	52.03	2081.2
TCC	12	MC	Min Pin	5.1	41.926	33.244	211.826		36.1566	27.3	1092
TCC	6	FS	Mastiff	69	25.1994	238.395	347.842	28.4911	10.4516	10.17	406.8
TCC	13	MC	Golden Retriever	32.3	18.157	44.2843	266.126	12.2626	14.8483	41.99	1679.6	4.42007	1.39192	6.48998	1.42367	0.955528	64.6	2584
TCC	11	FS	Australian Shep	22.4	24.257	59.6068	98.0269	11.617	6.16952	33.51	1340.4	19.0345	1.78763	24.1718	2.46857	2.37725	17.82	712.8
TCC	13	MC	Shep/Mix	29.4	11.9681	13.857	39.5714	3.53781	3.35197	32.5	1300	13.1398	0.946756	68.5945	2.33058	6.68364	1386.72	55468.8
TCC	6	MC	Pug/Mix	13.4	2.59816	13.2585	75.7753	2.01242	2.86885	22.31	892.4	19.2739	11.1015	28.5616	4.83134	3.02215	9.82	392.8
TCC	11	FS	Dalmatian	17.1	136.868	138.887	1291.95	62.86	35.5584	58.84	2353.6	20.0949	4.70966	14.7995	2.02913	3.97789	8.82	352.8
